# Supplementary material for: Longshot enables accurate variant calling in diploid genomes from single-molecule long read sequencing
Source: Nat Commun. 2019 Oct 11;10:4660. doi: 10.1038/s41467-019-12493-y (PMC6788989; doi:10.1038/s41467-019-12493-y)
Supplement: Supplementary file 4 — Source Data [file 41467_2019_12493_MOESM4_ESM.txt]

actual_cov	effective_cov
22	19
24	19
26	20
27	22
21	14
19	16
19	17
28	21
28	22
29	17
29	15
29	22
29	25
33	22
33	28
36	29
39	32
39	36
39	28
39	25
42	40
43	35
44	33
44	37
51	46
56	48
56	45
58	49
59	56
78	72
75	61
76	68
75	68
73	65
73	59
73	60
70	55
70	61
65	60
65	53
64	55
65	61
65	59
61	55
60	54
58	45
53	45
53	42
53	43
53	48
54	51
53	45
52	47
52	34
51	41
49	44
49	42
48	41
48	41
46	40
46	38
46	42
44	37
44	39
44	37
44	37
45	40
44	41
45	30
45	40
45	43
46	44
46	35
49	47
49	46
49	43
49	42
49	43
49	40
51	40
51	49
50	44
50	45
54	41
54	45
54	42
56	43
58	53
58	51
58	51
58	52
58	50
59	52
59	53
60	43
60	54
60	52
59	53
59	54
61	54
62	52
61	54
67	58
66	58
67	49
67	59
66	57
68	61
68	48
71	66
72	64
73	69
75	72
75	59
76	64
76	55
76	58
76	54
75	63
75	67
73	59
73	54
73	58
70	62
50	37
46	31
46	41
49	34
48	42
47	39
50	43
51	46
54	45
52	44
48	41
47	30
48	44
47	44
45	36
44	36
33	27
31	27
29	24
29	24
29	20
29	21
29	23
28	28
28	19
29	24
26	21
26	20
26	22
26	23
25	15
24	14
26	20
26	20
27	20
27	23
28	20
28	18
27	25
27	21
27	25
27	18
24	21
22	18
14	4
15	10
30	26
36	24
36	34
31	20
30	24
32	31
28	24
28	24
29	26
30	25
27	24
27	24
21	17
25	16
27	22
28	26
28	26
27	22
27	22
17	11
16	12
17	7
17	16
18	17
18	18
18	16
18	16
19	13
18	15
19	9
18	18
20	19
22	17
23	16
32	23
30	26
34	30
39	35
40	35
40	39
44	38
44	40
44	30
48	42
47	45
50	47
53	45
52	49
45	19
41	23
46	39
50	43
43	41
44	37
43	35
43	39
49	44
40	31
40	35
36	24
37	34
37	29
37	32
35	24
36	30
36	31
34	27
39	31
37	30
39	37
39	35
40	37
41	38
41	34
41	38
34	32
33	31
30	26
29	26
29	24
31	29
27	19
28	23
28	23
28	24
28	24
28	25
28	23
27	23
26	25
27	20
27	22
33	32
32	31
32	25
35	32
35	30
35	31
33	31
36	32
37	35
37	32
39	34
39	28
35	32
36	30
36	32
36	30
32	27
34	26
39	32
35	32
35	32
35	33
35	30
36	31
36	30
34	31
32	30
29	21
30	27
30	24
34	32
33	29
36	31
35	27
33	22
33	29
34	32
32	29
33	26
33	31
35	25
35	29
36	27
32	29
32	27
32	29
36	30
36	34
39	25
39	36
39	32
42	38
43	37
43	38
16	9
31	25
31	15
31	29
29	27
28	20
27	25
26	22
25	22
3	3
3	2
21	19
22	15
21	18
21	15
15	10
15	13
16	12
16	10
22	18
23	18
24	19
24	19
24	20
24	21
24	22
22	20
18	17
17	14
14	13
9	7
10	10
9	9
11	9
12	9
14	13
14	13
15	11
12	9
10	9
11	10
11	10
11	11
10	9
10	8
10	9
10	10
10	10
10	9
10	8
10	9
10	9
11	9
11	11
11	10
9	7
9	9
9	9
12	11
14	9
15	12
15	10
16	11
14	12
11	9
11	11
10	10
10	8
10	10
11	11
11	9
11	10
11	9
11	10
11	10
9	8
6	6
6	5
6	6
7	4
7	6
7	6
7	7
5	4
6	6
5	5
6	6
9	8
9	9
11	11
11	11
11	7
11	10
11	7
11	7
12	10
12	11
12	10
12	10
14	12
17	15
19	18
23	17
23	21
23	18
23	17
23	22
24	22
24	22
23	19
25	25
26	26
24	17
28	23
30	21
30	25
30	29
34	31
37	32
38	37
38	34
36	26
35	32
35	29
35	28
35	23
35	30
35	28
35	27
35	31
35	30
48	43
51	45
56	43
63	56
63	52
68	60
71	55
71	65
70	49
70	53
70	66
70	63
71	60
68	60
66	55
66	60
69	56
70	58
69	64
71	66
71	60
70	60
71	61
60	46
52	40
51	44
51	46
48	44
49	37
39	27
39	31
37	36
36	27
37	31
36	33
36	30
36	34
40	31
43	37
45	40
46	38
50	33
49	37
48	42
48	44
48	47
46	39
48	41
49	46
52	45
54	42
54	46
61	59
65	53
65	55
71	50
61	56
61	55
62	54
62	50
63	53
63	51
63	51
61	52
59	47
59	54
59	54
60	54
60	55
60	44
63	54
60	50
62	54
62	56
61	57
63	51
73	49
74	61
68	51
67	54
69	61
76	66
64	54
63	52
63	54
63	52
71	65
68	60
68	62
66	61
63	53
57	49
50	42
45	36
45	40
45	32
45	33
49	44
50	39
51	49
43	37
45	33
45	35
56	51
56	53
60	56
59	53
56	53
48	45
46	42
46	40
45	43
45	40
40	30
39	31
39	35
40	22
47	38
47	33
47	31
47	29
51	21
49	42
49	40
36	30
36	31
36	31
38	28
37	29
31	16
32	28
32	25
34	28
35	23
32	22
32	21
32	23
29	22
30	21
33	21
37	28
38	30
40	35
43	34
41	35
41	35
42	28
41	37
43	34
41	30
41	38
41	32
38	29
38	34
38	32
37	31
36	24
35	29
38	30
37	31
32	25
33	30
33	22
30	27
30	24
28	26
25	20
24	19
25	22
24	22
22	21
22	17
20	17
20	18
24	23
27	22
27	25
32	29
32	30
33	28
37	32
40	35
43	34
52	40
63	52
66	60
66	60
66	60
68	61
60	54
53	45
53	32
47	39
41	37
43	41
43	41
36	31
36	32
35	34
35	30
36	33
37	23
42	38
42	35
28	18
26	23
33	28
33	29
33	25
28	23
23	19
23	20
28	26
32	21
34	30
35	27
44	31
67	59
76	65
76	68
75	56
69	64
67	61
58	50
30	29
18	8
16	12
14	11
6	5
6	5
10	10
11	10
15	9
19	15
22	16
26	20
45	42
50	45
50	45
52	42
55	49
55	50
56	48
57	43
55	53
58	46
60	54
62	53
67	54
67	61
70	66
71	61
71	67
66	58
63	52
59	56
57	43
56	41
57	52
56	37
58	37
56	44
60	46
59	49
58	51
59	47
60	52
58	50
59	47
57	44
59	47
55	42
55	43
55	43
54	43
54	44
53	38
69	57
67	43
65	54
51	41
63	54
64	51
75	68
77	68
74	58
53	47
48	31
38	29
31	27
28	26
20	18
15	11
13	10
13	12
13	12
14	11
16	14
17	14
17	15
20	18
21	16
21	19
25	22
25	23
25	20
25	22
25	23
26	23
26	25
25	22
25	21
25	20
25	18
26	21
25	24
26	24
30	25
34	32
36	32
37	28
37	25
37	24
37	32
37	25
37	31
37	34
38	32
38	33
39	38
39	31
40	39
39	34
43	40
35	22
35	30
35	30
35	24
35	30
35	30
35	33
32	27
32	26
32	25
33	29
38	22
47	34
54	47
58	50
59	48
60	55
60	57
60	54
60	52
60	48
54	42
57	51
57	42
59	52
60	51
58	49
58	50
60	52
59	38
61	55
61	49
64	55
63	53
62	47
63	48
62	56
61	53
60	50
60	45
59	46
57	23
72	61
73	66
73	46
72	60
77	53
76	71
70	65
65	52
57	47
59	47
59	48
58	35
58	43
59	45
59	51
60	50
60	49
61	55
58	56
54	48
52	45
47	41
44	37
45	33
43	39
38	33
38	32
38	25
37	34
37	30
37	27
37	23
32	27
27	18
27	23
28	27
28	24
28	21
27	22
31	26
37	34
39	38
40	35
41	26
40	31
52	46
56	41
55	43
56	48
57	45
56	38
57	52
54	43
52	41
52	44
48	42
45	33
55	44
54	42
55	41
57	48
57	54
52	51
47	43
44	35
46	38
46	38
46	36
46	38
46	41
47	39
47	42
47	36
50	39
50	44
53	42
60	41
61	39
60	55
59	51
60	51
57	52
53	48
59	53
64	58
64	56
64	60
59	51
59	51
59	54
58	47
57	50
52	37
57	46
57	52
59	58
55	44
55	46
50	47
47	39
47	40
48	44
54	50
55	43
55	46
55	43
51	48
48	45
52	49
52	43
51	43
50	42
50	47
52	42
52	48
52	38
51	44
50	40
47	35
46	40
50	46
52	48
54	48
58	51
57	46
54	42
54	48
51	45
49	41
49	41
48	41
48	42
51	47
52	43
52	47
56	50
56	48
64	60
64	61
60	54
64	52
65	56
61	55
60	54
60	53
58	51
58	50
60	52
61	55
61	50
65	54
69	61
69	61
69	57
67	60
68	57
65	59
65	64
59	45
58	52
58	50
59	50
63	49
60	52
56	53
55	52
56	46
56	51
56	50
55	46
55	46
55	47
55	47
55	52
54	48
51	44
50	40
51	42
50	45
48	43
48	44
47	42
47	38
47	46
47	40
47	38
47	38
47	37
46	41
46	36
49	44
49	43
50	39
50	42
50	47
49	43
49	37
51	43
52	45
52	44
52	49
52	41
52	32
52	44
53	40
55	49
57	50
61	57
62	50
62	57
62	53
62	48
62	52
63	48
67	50
66	51
68	48
69	50
69	55
71	61
66	29
71	54
66	56
62	52
62	42
59	48
59	50
60	49
60	43
54	43
51	40
48	34
48	37
48	34
49	44
64	61
63	53
65	62
63	53
72	63
64	54
57	49
63	53
70	60
74	67
73	64
77	70
78	72
76	65
75	66
75	62
75	71
76	63
78	69
78	72
72	65
72	64
74	67
78	56
78	62
74	56
72	63
72	60
77	53
74	58
73	66
73	66
73	57
74	63
73	65
73	62
73	64
68	66
72	67
72	53
73	60
70	56
66	54
59	53
55	47
37	35
43	37
44	41
41	37
41	38
39	35
39	33
35	27
37	32
37	29
32	29
32	27
28	22
26	22
25	17
26	21
27	23
27	25
29	26
30	24
32	28
38	35
40	34
39	32
39	35
40	31
40	33
38	36
39	35
38	34
38	33
38	31
43	37
43	38
42	36
48	36
48	43
48	40
48	40
48	47
48	42
49	44
47	36
46	44
47	41
48	41
48	45
48	40
48	36
47	42
46	42
43	40
30	22
27	19
26	19
28	24
32	29
35	32
38	30
37	28
30	27
32	22
35	30
35	26
37	36
34	31
41	37
37	34
40	32
43	35
42	25
41	30
41	32
43	37
40	32
44	41
41	24
42	37
46	39
46	39
52	35
25	20
27	23
39	33
40	33
41	38
40	37
47	38
45	40
42	36
39	30
41	36
40	37
45	33
43	38
46	29
47	37
46	36
40	36
40	38
40	35
40	34
42	38
43	34
44	33
44	37
43	37
43	34
44	33
48	37
48	38
48	40
48	40
51	41
44	34
41	38
36	30
34	31
27	18
27	21
28	21
29	28
26	24
25	24
27	26
28	20
48	38
49	35
50	42
50	18
50	22
50	26
50	28
53	47
51	43
51	44
52	42
49	32
44	31
44	42
40	35
39	29
39	33
39	33
38	34
39	34
39	29
39	34
40	35
40	35
40	36
38	34
51	44
50	38
59	48
69	65
62	54
64	51
60	48
59	57
59	55
55	48
56	47
56	48
56	49
62	52
62	53
59	40
60	46
49	36
58	47
67	50
64	45
63	57
67	57
60	53
60	51
51	49
54	44
55	40
48	40
61	54
61	53
50	38
50	41
52	42
47	30
48	43
48	43
47	25
47	33
47	37
48	43
52	42
50	34
52	42
51	47
51	44
55	45
58	50
66	59
70	49
73	58
70	43
66	63
72	68
73	62
75	65
77	65
77	62
78	70
73	65
75	58
75	64
74	60
76	73
76	61
66	58
67	58
66	59
65	54
64	54
65	51
66	54
62	55
60	46
58	44
61	55
61	51
61	54
60	55
60	53
61	41
62	51
61	42
59	54
60	52
59	53
56	53
75	65
76	66
72	67
71	52
71	43
72	64
72	55
73	62
77	72
77	71
64	50
66	49
69	51
72	55
73	63
75	61
71	63
72	64
72	62
71	63
69	62
68	65
67	50
63	55
55	42
56	43
57	51
59	53
61	58
61	52
63	55
63	56
63	58
64	42
62	48
62	57
57	48
57	48
59	42
60	47
60	56
53	46
51	43
51	46
51	38
49	41
51	44
48	43
46	41
47	41
41	32
39	31
39	33
41	36
41	34
42	36
36	29
39	33
44	38
43	39
44	36
46	40
48	46
38	34
47	40
49	44
52	42
51	48
30	26
31	17
45	39
46	42
50	40
49	45
70	63
69	59
68	57
70	58
72	63
72	63
65	51
61	57
54	50
54	33
55	40
53	42
55	49
54	50
42	28
52	48
53	46
54	49
56	54
41	28
42	39
55	50
66	62
64	56
65	55
65	58
68	66
74	67
70	41
63	57
52	48
52	45
44	41
35	33
22	21
22	17
23	21
24	22
30	25
59	49
73	66
74	59
49	45
40	31
40	34
48	43
60	46
59	53
60	55
62	55
63	57
63	48
64	48
64	59
63	51
63	53
56	45
55	43
37	28
36	30
35	24
30	29
31	29
32	28
34	27
36	31
36	31
36	33
39	34
40	32
39	36
36	31
36	30
38	28
39	26
38	33
41	37
41	36
41	35
41	31
41	38
42	34
41	39
48	35
48	40
46	42
49	41
49	40
49	46
49	43
49	46
49	44
49	43
52	41
53	49
57	52
63	55
63	46
63	59
66	61
67	58
69	54
74	60
74	65
75	62
75	56
76	70
78	65
78	71
76	66
76	70
76	67
67	56
69	62
70	59
77	63
76	56
77	66
77	68
77	71
74	64
71	63
73	57
75	62
74	61
73	53
76	62
76	49
63	55
58	45
42	30
44	39
44	36
50	47
60	55
60	51
56	50
56	55
53	45
51	45
51	44
38	36
36	31
39	37
39	37
41	35
44	30
43	37
48	41
51	23
58	49
74	66
75	69
78	69
67	57
60	50
59	32
65	53
65	57
66	59
62	53
53	33
52	49
49	45
58	53
58	49
56	51
54	45
54	48
57	47
55	45
56	46
58	49
59	50
57	51
54	38
60	51
55	38
45	38
38	30
39	32
37	31
40	30
40	32
41	40
43	40
39	27
54	44
53	48
48	44
42	35
30	28
14	8
14	9
15	12
16	12
16	10
14	9
15	13
15	11
16	10
16	9
17	11
19	13
19	10
22	18
22	19
22	15
22	15
23	21
19	17
19	16
21	15
26	14
26	18
28	18
28	17
29	21
30	19
31	23
31	23
32	20
32	24
32	27
31	19
31	19
32	27
33	18
33	24
32	25
32	22
30	21
26	16
27	17
27	16
27	18
27	17
27	17
30	20
35	27
32	25
30	25
30	18
30	23
30	24
31	25
31	24
30	27
30	21
30	23
29	21
29	15
29	19
29	20
29	20
29	21
28	14
28	22
28	21
28	21
25	11
24	17
25	19
28	25
23	17
24	18
25	18
25	18
25	14
25	17
27	20
27	20
30	24
33	28
31	22
32	20
33	21
32	21
30	23
29	21
28	20
28	21
28	20
26	19
26	19
24	16
22	16
23	18
22	9
22	15
22	15
21	15
22	15
22	13
21	17
21	13
21	15
21	15
21	15
21	17
21	16
24	21
22	18
22	17
22	15
19	12
22	18
23	22
24	24
25	20
45	43
40	38
39	35
35	20
35	35
33	31
52	38
53	45
53	46
52	45
59	50
61	58
60	55
71	67
75	70
69	66
66	62
64	58
46	42
42	38
42	31
40	32
41	31
39	32
39	33
40	35
39	30
39	31
39	34
39	35
39	37
41	35
43	39
43	41
43	38
42	34
42	36
41	33
34	33
37	22
40	33
44	41
41	36
41	40
42	32
46	15
46	41
42	38
42	38
42	41
40	35
45	42
41	35
39	33
39	35
39	36
15	13
31	27
33	27
32	27
35	31
40	38
42	35
45	42
44	38
44	39
39	36
38	31
39	35
39	36
37	31
37	31
40	22
40	33
40	31
40	35
40	35
43	35
41	38
52	47
45	34
48	40
48	45
51	49
50	50
55	44
58	53
54	48
37	24
37	26
30	11
29	14
28	18
40	36
44	35
61	52
64	59
56	50
48	40
48	45
40	37
47	42
41	35
37	35
37	34
39	28
35	28
35	34
35	34
34	26
32	28
33	28
35	31
36	29
44	41
31	16
31	23
33	19
32	23
30	25
25	22
28	18
27	17
22	19
22	21
22	17
27	22
31	24
33	25
38	23
45	13
44	34
43	38
40	37
34	28
34	26
35	29
34	29
35	21
38	33
38	35
35	30
42	40
42	33
36	35
27	21
30	26
31	24
31	27
28	21
44	36
48	45
72	60
72	60
57	47
49	47
54	47
54	47
21	14
8	6
20	17
20	17
36	33
38	36
38	30
42	27
42	35
45	39
45	38
45	31
46	38
47	38
47	43
48	39
49	42
49	41
49	44
49	37
49	36
51	44
51	45
51	46
51	42
51	43
51	48
51	36
51	48
52	22
53	38
53	48
53	51
54	47
54	39
54	49
54	47
54	47
54	41
55	44
54	52
53	45
54	50
54	45
54	51
54	46
54	47
54	40
54	37
54	38
51	44
50	41
51	46
50	40
50	44
50	40
50	38
50	43
50	44
50	43
50	33
51	47
51	39
49	44
49	41
50	45
50	48
50	38
50	32
50	47
49	41
49	45
49	47
49	45
49	32
50	46
50	41
50	42
50	39
50	39
51	46
50	42
50	47
44	41
41	31
42	38
38	31
49	47
49	43
53	47
53	46
53	43
53	45
52	49
52	40
52	43
52	41
52	44
52	50
52	46
52	45
52	45
52	48
51	43
53	50
53	40
53	43
52	47
52	46
54	48
54	43
56	36
55	42
56	47
56	42
[truncated: 310,124 more rows]
